# Supplementary material for: Acute Hypoxia Profile is a Stronger Prognostic Factor than Chronic Hypoxia in Advanced Stage Head and Neck Cancer Patients
Source: Cancers (Basel). 2019 Apr 25;11(4):583. doi: 10.3390/cancers11040583 (PMC6520712; doi:10.3390/cancers11040583)
Supplement: Supplementary file 1 [file cancers-11-00583-s001.zip]

Archive with 3 entries (3 files):
- Supplementary Figures.pdf
- Supplementary Methods.docx
- Supplementary Tables.pdf
